# Supplementary material for: Hemolysis and Hemoglobin Structure and Function: A Team-Based Learning Exercise for a Medical School Hematology Course
Source: MedEdPORTAL. 2020 Nov 30;16:11035. doi: 10.15766/mep_2374-8265.11035 (PMC7703478; doi:10.15766/mep_2374-8265.11035)
Supplement: Supplementary file 1 — Facilitator Guide.docxStudent Guide.docxiRAT gRAT Questions.docxiRAT gRAT Answers.docxApplication Activity Questions.docxApplication Activity Explanations.docx [file mep_2374-8265.11035-s001.zip]

Archive with 7 entries (7 files):
- A. Facilitator Guide.docx
- B. Student Guide.docx
- C. iRAT gRAT Questions.docx
- D. iRAT gRAT Answers.docx
- E. Application Activity Questions.docx
- F. Application Activity Explanations.docx
- _Educational_Summary_Report_11035.pdf
